# Supplementary material for: Harnessing Machine Learning and Molecular Docking to Decode the Fatty Acid Dynamics in High-Altitude Yak Milk
Source: Animals (Basel). 2026 May 12;16(10):1477. doi: 10.3390/ani16101477 (PMC13203786; doi:10.3390/ani16101477)
Supplement: Supplementary file 1 [file animals-16-01477-s001.zip › Table S1.xlsx]

## Sheet: Sheet1
Table S1 Compounds and Their Abbreviations
Compounds	Abbreviations	Compounds	Abbreviations
Vitamin D	VD	C22:6n3 - Docosahexaenoic Acid	FA17
Vitamin A	VA	C23:0 Tricosanoic acid	FA18
Protein	Pro	C4:0 Butyric acid	FA19
Sodium	Na	C6:0 Caproic acid	FA20
Fat	FAT	C8:0 Caprylic acid	FA21
Calcium	Ca	C22:3 Docosatrienoic Acid	FA22
C10:0 Capric acid	FA1	C24:1 Tetracosanoic Acid	FA23
C11:0 Undecanoic acid	FA2	Triglyceride of Peanut	FA24
C12:0 Lauric acid	FA3	C20:0 Arachidic acid	FA25
C13:0 Tridecanoic acid	FA4	C20:1 Gadoleic acid	FA26
C14:0 Myristic acid	FA5	C22:1Erucic Acid	FA27
C14:1 Myristoleic acid	FA6	C24:0 Lignoceric acid	FA28
C15:0 Pentadecanoic acid	FA7	C22:0 Behenic acid	FA29
C15:1 Pentadecenoic acid	FA8	C17:0 Margaric acid	FA30
C18:1n9t Trans-oleic acid	FA9	C17:1 Heptadecenoic Acid	FA31
C18:2n6t Trans-linoleic acid	FA10	C18:3 Linolenic acid	FA32
C18:3n6γ - Gamma-Linolenic Acid	FA11	C18:2 Linoleic acid	FA33
C20:3n3 - Eicosatrienoic Acid	FA12	C18:0 Stearic acid	FA34
C20:3n6 Eicosatrienoic acid	FA13	C18:1 Oleic acid	FA35
C20:4n6 Arachidonic acid	FA14	C16:0 Palmitic acid	FA36
C20:5n3 Eicosapentaenoic acid	FA15	C16:1 Palmitoleic acid	FA37
C21:0 Heneicosanoic acid	FA16
