# Supplementary material for: Harnessing Machine Learning and Molecular Docking to Decode the Fatty Acid Dynamics in High-Altitude Yak Milk
Source: Animals (Basel). 2026 May 12;16(10):1477. doi: 10.3390/ani16101477 (PMC13203786; doi:10.3390/ani16101477)
Supplement: Supplementary file 1 [file animals-16-01477-s001.zip › Table S2.xlsx]

## Sheet: Sheet2
Table S2 Names of All Tested Drugs
17α-Estradiol
17β-Estradiol
Aminosulfonic Acid
Albendazole
Albendazole Sulfone
Albendazole Sulfoxide
Atropine
Ampicillin
Orbifloxacin
Ofendazole
Oseltamivir
Bambuterol
Baythion
Baythion Sulfone
Baythion Sulfoxide
Beclomethasone
Betamethasone
Diphenhydramine
Sulfadiazine
Phenylethanolamine A
Virginiamycin
Viridiamycin (Virginiamycin M)
Changshan Ketone
Estradiol
Estrone
Cortisone Acetate
Fluorocortisone Acetate
Medroxyprogesterone Acetate
Prednisone Acetate
Hydroxyprogesterone Acetate
Prednisolone Acetate
Dazoxiben
Amikacin
Dicyclomine
Dexamethasone
Diclofenac
Rifampicin
Oxytetracycline
Doramectin
Bromhexine Hydrochloride
Flunixin Meglumine
Eucommia Extract
Enrofloxacin
Florfenicol
Sulfadiazine
Ketoprofen
Monensin
Furazolidone
Furaltadone
Furacilin
Furfuryl Alcohol
Furazolidone Hydrochloride
Furazolidone Acetate
Flunixin
Flunixin Meglumine
Fluanisone
Flubroxime
Fludenol
Fluorometholone
Fluorquinolone Hydranthrone
Flurotrienes
Fumitremorgin
Prednisolone
Ractopamine
Cyhalothrin
Sulfachlorpyridazine
Sulfadiazine Sodium
Sulfamerazine
Sulfametoxydiazine
Sulfamethazine Sodium
Sodium Sulfapyridine
Sulfachlorpyridazine Sodium
Sulfadimethoxine
Sulfadoxine Sodium
Sulfapyridine Sodium
Sulphadimidine Sodium
Trimethylamine Hydrochloride
Trimethylamine Hydroiodide
Trimethylamine Hydrobromide
Trimethylanisole
Trimethylaniline
Gentamicin
Methylthioninium Chloride
Methionine
Methylprednisolone
Methylprednisolone Acetate
Methyltestosterone
Methazole
Methiotepacine
Carbazochrome
Carbaryl
Carboplatin
Gold Sodium Thiosulfate
Gold Sodium Thiomalate
Selenium Compound
Estradiol Valerate
Caprolactam
Khellin
Coumaphos
Clobetasol
Clonixic Acid
Clorsulon
Clotrimazole
Leydig Compounds
Lidocaine
Lincomycin
Lincomycin Hydrochloride
Roxithromycin
Romifidine
Losasin
Nitazoxanide
Nitroxinil
Nitrefazole
Nitrophosmet
Nitroxynil
Nitroxiconazole
Nitrosocinoline
Pyrantel
Moxidectin
Marbofloxacin
Mupirocin
Benzimidazole
Megestrol Acetate
Melatonin
Tylosin Tartrate
Norsulfazole
Procarbazine
Triamcinolone
Oxytetracycline Hydrochloride
Fenbendazole
Penicillin G
Penicillin V
Flumethasone
Dehydroacetic Acid
Cloprostenol
Carprofen
Streptomycin Sulfate
Sodium Salicylate
Sulfachlorpyridazine Sodium
Sulfadiazine Sodium
Sulfadimethoxine Sodium
Tetracycline
Tetracycline Hydrochloride
Tylvalosin Tartrate
Thiabendazole
Ceftazidime
Cephapirin
Cefoxitin
Cephalexin
Ceftiofur Hydrochloride
Toltrazuril
Florfenicol
Ethionamide
Ipronidazole
Doxycycline
Levamisole
