# Supplementary material for: Harnessing Machine Learning and Molecular Docking to Decode the Fatty Acid Dynamics in High-Altitude Yak Milk
Source: Animals (Basel). 2026 May 12;16(10):1477. doi: 10.3390/ani16101477 (PMC13203786; doi:10.3390/ani16101477)
Supplement: Supplementary file 1 [file animals-16-01477-s001.zip › Table S3.xlsx]

## Sheet: Sheet 1
Table S3 F-test results of various indicators among different indicators
Indicator		Effect	DFn	DFd	F	p	p<.05	ges
Ca	Calcium	Group	2	23	5.369	0.012	*	0.318
FA1	C10:0 Capric acid	Group	2	23	4.346	0.025	*	0.274
FA14	C20:4n6 Arachidonic acid	Group	2	23	20.448	7.89e-06	*	0.64
FA15	C20:5n3 Eicosapentaenoic acid	Group	2	23	9.878	0.000801	*	0.462
FA16	C21:0 Heneicosanoic acid	Group	2	23	5.834	0.009	*	0.337
FA2	C11:0 Undecanoic acid	Group	2	23	4.288	0.026	*	0.272
FA25	C20:0 Arachidic acid	Group	2	23	6.897	0.005	*	0.375
FA3	C12:0 Lauric acid	Group	2	23	7.274	0.004	*	0.387
FA30	C17:0 Margaric acid	Group	2	23	9.112	0.001	*	0.442
FA32	C18:3 Linolenic acid	Group	2	23	9.472	0.000998	*	0.452
FA34	C18:0 Stearic acid	Group	2	23	4.45	0.023	*	0.279
FA36	C16:0 Palmitic acid	Group	2	23	5.324	0.013	*	0.316
FA5	C14:0 Myristic acid	Group	2	23	16.953	2.99e-05	*	0.596
Na	Sodium	Group	2	23	7.087	0.004	*	0.381
Pro	Protein	Group	2	23	17.804	2.13e-05	*	0.608
FA10	C18:2n6t Trans-linoleic acid	Group	2	23	3.342	0.053		0.225
FA18	C23:0 Tricosanoic acid	Group	2	23	1.158	0.332		0.091
FA19	C4:0 Butyric acid	Group	2	23	0.936	0.407		0.075
FA20	C6:0 Caproic acid	Group	2	23	1.766	0.193		0.133
FA21	C8:0 Caprylic acid	Group	2	23	1.466	0.252		0.113
FA26	C20:1 Gadoleic acid	Group	2	23	1.523	0.239		0.117
FA28	C24:0 Lignoceric acid	Group	2	23	0.121	0.886		0.01
FA29	C22:0 Behenic acid	Group	2	23	3.002	0.069		0.207
FA33	C18:2 Linoleic acid	Group	2	23	0.367	0.697		0.031
FA35	C18:1 Oleic acid	Group	2	23	0.121	0.887		0.01
FA37	C16:1 Palmitoleic acid	Group	2	23	1.415	0.263		0.11
FA4	C13:0 Tridecanoic acid	Group	2	23	1.862	0.178		0.139
FA6	C14:1 Myristoleic acid	Group	2	23	1.414	0.263		0.11
FA7	C15:0 Pentadecanoic acid	Group	2	23	1.717	0.202		0.13
FA8	C15:1 Pentadecenoic acid	Group	2	23	0.506	0.609		0.042
FA9	C18:1n9t Trans-oleic acid	Group	2	23	1.427	0.261		0.11
FAT	Fat	Group	2	23	0.272	0.764		0.023
VA	Vitamin A	Group	2	23	1.358	0.277		0.106
